# Supplementary material for: FTO promotes clear cell renal cell carcinoma progression via upregulation of PDK1 through an m6A dependent pathway
Source: Cell Death Discov. 2022 Aug 12;8:356. doi: 10.1038/s41420-022-01151-w (PMC9374762; doi:10.1038/s41420-022-01151-w)
Supplement: Supplementary file 18 — qPCR raw data [file 41420_2022_1151_MOESM18_ESM.xlsx]

## Sheet: FTO in cell lines
Well	Sample Name	Target Name	Task	Reporter	Quencher	RQ	RQ Min	RQ Max	Cт
A1	Hk2	act	UNKNOWN	SYBR	None				16.0577
A2	Hk2	act	UNKNOWN	SYBR	None				16.7718
A3	Hk2	act	UNKNOWN	SYBR	None				16.9927
A4	786	act	UNKNOWN	SYBR	None				16.9413
A5	786	act	UNKNOWN	SYBR	None				17.4415
A6	786	act	UNKNOWN	SYBR	None				17.4761
A7	caki	act	UNKNOWN	SYBR	None				17.5308
A8	caki	act	UNKNOWN	SYBR	None				18.2908
A9	caki	act	UNKNOWN	SYBR	None				18.0392
A10	achn	act	UNKNOWN	SYBR	None				18.2191
A11	achn	act	UNKNOWN	SYBR	None				18.322
A12	achn	act	UNKNOWN	SYBR	None				18.4384
B1	Hk2	F	UNKNOWN	SYBR	None				24.3264
B2	Hk2	F	UNKNOWN	SYBR	None				23.9502
B3	Hk2	F	UNKNOWN	SYBR	None				23.9792
B4	786	F	UNKNOWN	SYBR	None				24.3724
B5	786	F	UNKNOWN	SYBR	None				23.8551
B6	786	F	UNKNOWN	SYBR	None				24.2551
B7	caki	F	UNKNOWN	SYBR	None				23.5052
B8	caki	F	UNKNOWN	SYBR	None				23.8156
B9	caki	F	UNKNOWN	SYBR	None				23.7868
B10	achn	F	UNKNOWN	SYBR	None				24.7338
B11	achn	F	UNKNOWN	SYBR	None				24.8788
B12	achn	F	UNKNOWN	SYBR	None				24.5788

## Sheet: FTO in tissues
Well	Fluor	Target	Content	Sample	Cq
A01	SYBR	actin	Unkn	1n	28.0842
A02	SYBR	actin	Unkn	1c	25.6582
A03	SYBR	actin	Unkn	2n	24.8123
A04	SYBR	actin	Unkn	2c	25.1686
A05	SYBR	actin	Unkn	3n	27.0984
A06	SYBR	actin	Unkn	3c	25.5154
A07	SYBR	actin	Unkn	4n	28.3755
A08	SYBR	actin	Unkn	4c	27.4505
A09	SYBR	actin	Unkn	5n	25.2128
A10	SYBR	actin	Unkn	5c	28.1775
A11	SYBR	actin	Unkn	6n	28.4191
A12	SYBR	actin	Unkn	6c	29.4856
B01	SYBR	actin	Unkn	7n	28.7179
B02	SYBR	actin	Unkn	7c	26.1121
B03	SYBR	actin	Unkn	8n	29.4895
B04	SYBR	actin	Unkn	8c	29.1134
B05	SYBR	actin	Unkn	9n	30.9701
B06	SYBR	actin	Unkn	9c	28.7062
B07	SYBR	actin	Unkn	10n	29.0272
B08	SYBR	actin	Unkn	10c	27.3513
B09	SYBR	actin	Unkn	11n	27.0402
B10	SYBR	actin	Unkn	11c	24.5735
B11	SYBR	actin	Unkn	12n	24.4197
B12	SYBR	actin	Unkn	12c	25.1386
C01	SYBR	actin	Unkn	13n	27.5498
C02	SYBR	actin	Unkn	13c	24.9479
C03	SYBR	actin	Unkn	14n	27.4176
C04	SYBR	actin	Unkn	14c	27.328
C05	SYBR	actin	Unkn	15n	24.5045
C06	SYBR	actin	Unkn	15c	26.3956
C07	SYBR	actin	Unkn	16n	25.5138
C08	SYBR	actin	Unkn	16c	24.1549
C09	SYBR	actin	Unkn	17n	28.6363
C10	SYBR	actin	Unkn	17c	29.0493
C11	SYBR	actin	Unkn	18n	29.6576
C12	SYBR	actin	Unkn	18c	23.5888
D01	SYBR	actin	Unkn	19n	25.0858
D02	SYBR	actin	Unkn	19c	24.7701
D03	SYBR	actin	Unkn	20n	26.0817
D04	SYBR	actin	Unkn	20c	23.8761
D05	SYBR	actin	Unkn	21n	26.4452
D06	SYBR	actin	Unkn	21c	27.1128
D07	SYBR	actin	Unkn	22c	24.6731
D08	SYBR	actin	Unkn	22n	25.4534
D09	SYBR	actin	Unkn	23n	26.8021
D10	SYBR	actin	Unkn	23c	28.204
D11	SYBR	actin	Unkn	24n	27.5333
D12	SYBR	actin	Unkn	24c	28.5081
E01	SYBR	fto	Unkn	1n	35.0272
E02	SYBR	fto	Unkn	1c	29.2684
E03	SYBR	fto	Unkn	2n	28.9366
E04	SYBR	fto	Unkn	2c	27.668
E05	SYBR	fto	Unkn	3n	29.8829
E06	SYBR	fto	Unkn	3c	29.4402
E07	SYBR	fto	Unkn	4n	32.0899
E08	SYBR	fto	Unkn	4c	30.0393
E09	SYBR	fto	Unkn	5n	29.5275
E10	SYBR	fto	Unkn	5c	29.3582
E11	SYBR	fto	Unkn	6n	34.4274
E12	SYBR	fto	Unkn	6c	33.2539
F01	SYBR	fto	Unkn	7n	37.3408
F02	SYBR	fto	Unkn	7c	28.479
F03	SYBR	fto	Unkn	8n	31.8771
F04	SYBR	fto	Unkn	8c	33.2104
F05	SYBR	fto	Unkn	9n	33.6726
F06	SYBR	fto	Unkn	9c	29.5628
F07	SYBR	fto	Unkn	10n	Undetermined
F08	SYBR	fto	Unkn	10c	32.7921
F09	SYBR	fto	Unkn	11n	33.3399
F10	SYBR	fto	Unkn	11c	28.3443
F11	SYBR	fto	Unkn	12n	28.9489
F12	SYBR	fto	Unkn	12c	32.237
G01	SYBR	fto	Unkn	13n	34.3367
G02	SYBR	fto	Unkn	13c	28.0735
G03	SYBR	fto	Unkn	14n	31.5504
G04	SYBR	fto	Unkn	14c	30.1165
G05	SYBR	fto	Unkn	15n	28.228
G06	SYBR	fto	Unkn	15c	31.0688
G07	SYBR	fto	Unkn	16n	32.0266
G08	SYBR	fto	Unkn	16c	29.1847
G09	SYBR	fto	Unkn	17n	32.4204
G10	SYBR	fto	Unkn	17c	31.8212
G11	SYBR	fto	Unkn	18n	31.129
G12	SYBR	fto	Unkn	18c	27.214
H01	SYBR	fto	Unkn	19n	34.4123
H02	SYBR	fto	Unkn	19c	28.4713
H03	SYBR	fto	Unkn	20n	35.3514
H04	SYBR	fto	Unkn	20c	27.6379
H05	SYBR	fto	Unkn	21n	30.5162
H06	SYBR	fto	Unkn	21c	28.9294
H07	SYBR	fto	Unkn	22n	30.2815
H08	SYBR	fto	Unkn	22c	29.4914
H09	SYBR	fto	Unkn	23n	31.5817
H10	SYBR	fto	Unkn	23c	29.1461
H11	SYBR	fto	Unkn	24n	32.0126
H12	SYBR	fto	Unkn	24c	30.7066

## Sheet: siFTO
Well	Fluor	Target	Content	Sample	Cq
A01	SYBR	ACT	Unkn	7N	15.5447
A02	SYBR	ACT	Unkn	7N	15.152
A03	SYBR	ACT	Unkn	7N	15.3384
A04	SYBR	ACT	Unkn	7S	16.0369
A05	SYBR	ACT	Unkn	7S	16.1508
A06	SYBR	ACT	Unkn	7S	16.0298
A07	SYBR	ACT	Unkn	CN	16.6408
A08	SYBR	ACT	Unkn	CN	16.6307
A09	SYBR	ACT	Unkn	CN	16.46
A10	SYBR	ACT	Unkn	CS	17.1126
A11	SYBR	ACT	Unkn	CS	16.9862
A12	SYBR	ACT	Unkn	CS	17.1103
B01	SYBR	F	Unkn	7N	23.7466
B02	SYBR	F	Unkn	7N	23.7252
B03	SYBR	F	Unkn	7N	23.6815
B04	SYBR	F	Unkn	7S	27.4428
B05	SYBR	F	Unkn	7S	27.393
B06	SYBR	F	Unkn	7S	27.3403
B07	SYBR	F	Unkn	CN	24.2676
B08	SYBR	F	Unkn	CN	24.4088
B09	SYBR	F	Unkn	CN	24.2948
B10	SYBR	F	Unkn	CS	27.1921
B11	SYBR	F	Unkn	CS	27.2191
B12	SYBR	F	Unkn	CS	27.3232

## Sheet: potential targets
Well	Fluor	Target	Content	Sample	Cq
A01	SYBR	act	Unkn	7n	20.5956
A02	SYBR	act	Unkn	7n	20.2741
A03	SYBR	act	Unkn	7n	20.2435
A04	SYBR	act	Unkn	7s	20.1351
A05	SYBR	act	Unkn	7s	20.2008
A06	SYBR	act	Unkn	7s	20.2633
A07	SYBR	act	Unkn	cn	20.1705
A08	SYBR	act	Unkn	cn	20.0997
A09	SYBR	act	Unkn	cn	20.361
A10	SYBR	act	Unkn	cs	20.4651
A11	SYBR	act	Unkn	cs	20.2784
A12	SYBR	act	Unkn	cs	20.1831
B01	SYBR	INSR	Unkn	7n	32.8342
B02	SYBR	INSR	Unkn	7n	32.2499
B03	SYBR	INSR	Unkn	7n	32.1355
B04	SYBR	INSR	Unkn	7s	32.8185
B05	SYBR	INSR	Unkn	7s	31.9733
B06	SYBR	INSR	Unkn	7s	32.3387
B07	SYBR	INSR	Unkn	cn	31.4901
B08	SYBR	INSR	Unkn	cn	31.6527
B09	SYBR	INSR	Unkn	cn	31.2411
B10	SYBR	INSR	Unkn	cs	31.6406
B11	SYBR	INSR	Unkn	cs	31.8034
B12	SYBR	INSR	Unkn	cs	31.3613
C01	SYBR	OSMR	Unkn	7n	24.5034
C02	SYBR	OSMR	Unkn	7n	24.3987
C03	SYBR	OSMR	Unkn	7n	24.2305
C04	SYBR	OSMR	Unkn	7s	24.2644
C05	SYBR	OSMR	Unkn	7s	24.2978
C06	SYBR	OSMR	Unkn	7s	24.2727
C07	SYBR	OSMR	Unkn	cn	24.0902
C08	SYBR	OSMR	Unkn	cn	24.2471
C09	SYBR	OSMR	Unkn	cn	24.0547
C10	SYBR	OSMR	Unkn	cs	24.1412
C11	SYBR	OSMR	Unkn	cs	24.0301
C12	SYBR	OSMR	Unkn	cs	24.1445
D01	SYBR	PKN2	Unkn	7n	26.0155
D02	SYBR	PKN2	Unkn	7n	26.1283
D03	SYBR	PKN2	Unkn	7n	25.9827
D04	SYBR	PKN2	Unkn	7s	26.0198
D05	SYBR	PKN2	Unkn	7s	26.0565
D06	SYBR	PKN2	Unkn	7s	25.9148
D07	SYBR	PKN2	Unkn	cn	26.2984
D08	SYBR	PKN2	Unkn	cn	26.4432
D09	SYBR	PKN2	Unkn	cn	26.338
D10	SYBR	PKN2	Unkn	cs	26.5672
D11	SYBR	PKN2	Unkn	cs	26.6341
D12	SYBR	PKN2	Unkn	cs	26.4802
E01	SYBR	GNB1	Unkn	7n	24.109
E02	SYBR	GNB1	Unkn	7n	24.1383
E03	SYBR	GNB1	Unkn	7n	23.998
E04	SYBR	GNB1	Unkn	7s	24.0035
E05	SYBR	GNB1	Unkn	7s	24.0865
E06	SYBR	GNB1	Unkn	7s	23.7691
E07	SYBR	GNB1	Unkn	cn	24.1237
E08	SYBR	GNB1	Unkn	cn	23.8358
E09	SYBR	GNB1	Unkn	cn	23.925
E10	SYBR	GNB1	Unkn	cs	24.2304
E11	SYBR	GNB1	Unkn	cs	24.0072
E12	SYBR	GNB1	Unkn	cs	23.9526
F01	SYBR	VEGFA	Unkn	7n	25.008
F02	SYBR	VEGFA	Unkn	7n	25.1203
F03	SYBR	VEGFA	Unkn	7n	25.1048
F04	SYBR	VEGFA	Unkn	7s	24.7831
F05	SYBR	VEGFA	Unkn	7s	25.0276
F06	SYBR	VEGFA	Unkn	7s	24.9175
F07	SYBR	VEGFA	Unkn	cn	27.861
F08	SYBR	VEGFA	Unkn	cn	27.7964
F09	SYBR	VEGFA	Unkn	cn	28.0101
F10	SYBR	VEGFA	Unkn	cs	28.0155
F11	SYBR	VEGFA	Unkn	cs	27.6198
F12	SYBR	VEGFA	Unkn	cs	27.8192
G01	SYBR	SOS1	Unkn	7n	26.521
G02	SYBR	SOS1	Unkn	7n	26.2671
G03	SYBR	SOS1	Unkn	7n	26.3766
G04	SYBR	SOS1	Unkn	7s	26.115
G05	SYBR	SOS1	Unkn	7s	26.022
G06	SYBR	SOS1	Unkn	7s	26.211
G07	SYBR	SOS1	Unkn	cn	25.724
G08	SYBR	SOS1	Unkn	cn	25.6794
G09	SYBR	SOS1	Unkn	cn	25.6585
G10	SYBR	SOS1	Unkn	cs	25.8632
G11	SYBR	SOS1	Unkn	cs	25.7171
G12	SYBR	SOS1	Unkn	cs	25.8653
H01	SYBR	FOXO3	Unkn	7n	30.6517
H02	SYBR	FOXO3	Unkn	7n	31.4855
H03	SYBR	FOXO3	Unkn	7n	31.1695
H04	SYBR	FOXO3	Unkn	7s	30.1126
H05	SYBR	FOXO3	Unkn	7s	31.5937
H06	SYBR	FOXO3	Unkn	7s	31.501
H07	SYBR	FOXO3	Unkn	cn	32.0681
H08	SYBR	FOXO3	Unkn	cn	32.2893
H09	SYBR	FOXO3	Unkn	cn	32.1261
H10	SYBR	FOXO3	Unkn	cs	32.404
H11	SYBR	FOXO3	Unkn	cs	32.3788
H12	SYBR	FOXO3	Unkn	cs	31.7486
A01	SYBR	ITGAV	Unkn	7n	25.146
A02	SYBR	ITGAV	Unkn	7n	25.1598
A03	SYBR	ITGAV	Unkn	7n	25.1402
A04	SYBR	ITGAV	Unkn	7s	24.9334
A05	SYBR	ITGAV	Unkn	7s	24.9784
A06	SYBR	ITGAV	Unkn	7s	25.1069
A07	SYBR	ITGAV	Unkn	cn	24.3637
A08	SYBR	ITGAV	Unkn	cn	24.5077
A09	SYBR	ITGAV	Unkn	cn	24.3969
A10	SYBR	ITGAV	Unkn	cs	24.5015
A11	SYBR	ITGAV	Unkn	cs	24.3174
A12	SYBR	ITGAV	Unkn	cs	24.3256
B01	SYBR	JAK	Unkn	7n	24.233
B02	SYBR	JAK	Unkn	7n	24.1873
B03	SYBR	JAK	Unkn	7n	24.1707
B04	SYBR	JAK	Unkn	7s	24.2286
B05	SYBR	JAK	Unkn	7s	24.139
B06	SYBR	JAK	Unkn	7s	24.0634
B07	SYBR	JAK	Unkn	cn	24.0871
B08	SYBR	JAK	Unkn	cn	24.1139
B09	SYBR	JAK	Unkn	cn	24.0704
B10	SYBR	JAK	Unkn	cs	24.2871
B11	SYBR	JAK	Unkn	cs	24.0235
B12	SYBR	JAK	Unkn	cs	24.1088
C01	SYBR	PDK1	Unkn	7n	27.558
C02	SYBR	PDK1	Unkn	7n	27.3299
C03	SYBR	PDK1	Unkn	7n	27.5426
C04	SYBR	PDK1	Unkn	7s	28.4497
C05	SYBR	PDK1	Unkn	7s	28.1995
C06	SYBR	PDK1	Unkn	7s	28.5281
C07	SYBR	PDK1	Unkn	cn	27.3762
C08	SYBR	PDK1	Unkn	cn	27.2896
C09	SYBR	PDK1	Unkn	cn	27.2072
C10	SYBR	PDK1	Unkn	cs	29.1144
C11	SYBR	PDK1	Unkn	cs	28.7996
C12	SYBR	PDK1	Unkn	cs	28.4878
D01	SYBR	FTO	Unkn	7n	29.3607
D02	SYBR	FTO	Unkn	7n	29.1822
D03	SYBR	FTO	Unkn	7n	29.1638
D04	SYBR	FTO	Unkn	7s	31.1624
D05	SYBR	FTO	Unkn	7s	30.5726
D06	SYBR	FTO	Unkn	7s	31.2086
D07	SYBR	FTO	Unkn	cn	27.3055
D08	SYBR	FTO	Unkn	cn	27.6843
D09	SYBR	FTO	Unkn	cn	27.7138
D10	SYBR	FTO	Unkn	cs	29.5038
D11	SYBR	FTO	Unkn	cs	30.0444
D12	SYBR	FTO	Unkn	cs	29.6846

## Sheet: MeRIP
786-O	Well	Sample Name	Target Name	Cт
	A1	nc input	site 1	32.5401
	A2	nc input	site 1	32.6468
	A3	nc input	site 1	33.1553
	A4	nc igg	site 1	Undetermined
	A5	nc igg	site 1	Undetermined
	A6	nc igg	site 1	Undetermined
	A7	nc anti	site 1	31.9507
	A8	nc anti	site 1	31.1573
	A9	nc anti	site 1	31.5051
	A10	s1 input	site 1	32.5931
	A11	s1 input	site 1	32.1097
	A12	s1 input	site 1	32.0226
	B1	s1 igg	site 1	Undetermined
	B2	s1 igg	site 1	Undetermined
	B3	s1 igg	site 1	Undetermined
	B4	s1 anti	site 1	31.2721
	B5	s1 anti	site 1	31.1747
	B6	s1 anti	site 1	30.3784
	B7	s2 input	site 1	31.6662
	B8	s2 input	site 1	32.0893
	B9	s2 input	site 1	31.221
	B10	s2 igg	site 1	Undetermined
	B11	s2 igg	site 1	Undetermined
	B12	s2 igg	site 1	Undetermined
	C1	s2 anti	site 1	30.2289
	C2	s2 anti	site 1	30.3541
	C3	s2 anti	site 1	30.1878
	C4	nc input	site2	33.4303
	C5	nc input	site2	33.7675
	C6	nc input	site2	32.8386
	C7	nc igg	site2	38.3133
	C8	nc igg	site2	Undetermined
	C9	nc igg	site2	Undetermined
	C10	nc anti	site2	31.3603
	C11	nc anti	site2	31.8924
	C12	nc anti	site2	31.1222
	D1	s1 input	site2	31.6261
	D2	s1 input	site2	31.4817
	D3	s1 input	site2	32.0071
	D4	s1 igg	site2	37.2073
	D5	s1 igg	site2	Undetermined
	D6	s1 igg	site2	Undetermined
	D7	s1 anti	site2	29.6921
	D8	s1 anti	site2	29.3835
	D9	s1 anti	site2	30.1833
	D10	s2 input	site2	30.9331
	D11	s2 input	site2	31.0517
	D12	s2 input	site2	30.4985
	E1	s2 igg	site2	Undetermined
	E2	s2 igg	site2	37.8573
	E3	s2 igg	site2	Undetermined
	E4	s2 anti	site2	28.9315
	E5	s2 anti	site2	29.3023
	E6	s2 anti	site2	29.1332
	E7	nc input	site3	30.8991
	E8	nc input	site3	30.9061
	E9	nc input	site3	30.9564
	E10	nc igg	site3	35.287
	E11	nc igg	site3	37.2294
	E12	nc igg	site3	34.945
	F1	nc anti	site3	31.8235
	F2	nc anti	site3	31.8686
	F3	nc anti	site3	31.9923
	F4	s1 input	site3	32.1656
	F5	s1 input	site3	33.4668
	F6	s1 input	site3	32.6218
	F7	s1 igg	site3	35.0318
	F8	s1 igg	site3	35.1504
	F9	s1 igg	site3	34.5957
	F10	s1 anti	site3	31.3497
	F11	s1 anti	site3	32.374
	F12	s1 anti	site3	31.6534
	G1	s2 input	site3	32.3171
	G2	s2 input	site3	31.2611
	G3	s2 input	site3	31.1514
	G4	s2 igg	site3	40.9297
	G5	s2 igg	site3	35.671
	G6	s2 igg	site3	42.9297
	G7	s2 anti	site3	31.9647
	G8	s2 anti	site3	31.0083
	G9	s2 anti	site3	31.2074
	Well	Sample Name	Target Name	Cт
	A1	nc input	site4	31.5695
	A2	nc input	site4	31.2576
	A3	nc input	site4	31.379
	A4	nc igg	site4	Undetermined
	A5	nc igg	site4	Undetermined
	A6	nc igg	site4	Undetermined
	A7	nc anti	site4	31.6841
	A8	nc anti	site4	31.5537
	A9	nc anti	site4	31.8642
	A10	s1 input	site4	31.253
	A11	s1 input	site4	30.7232
	A12	s1 input	site4	31.1462
	B1	s1 igg	site4	Undetermined
	B2	s1 igg	site4	Undetermined
	B3	s1 igg	site4	Undetermined
	B4	s1 anti	site4	31.5901
	B5	s1 anti	site4	31.3409
	B6	s1 anti	site4	31.163
	B7	s2 input	site4	29.9089
	B8	s2 input	site4	30.7916
	B9	s2 input	site4	30.4633
	B10	s2 igg	site4	41.9216
	B11	s2 igg	site4	Undetermined
	B12	s2 igg	site4	37.8936
	C1	s2 anti	site4	30.2739
	C2	s2 anti	site4	30.8875
	C3	s2 anti	site4	30.6555
	C4	nc input	site5	31.5096
	C5	nc input	site5	31.5779
	C6	nc input	site5	31.4002
	C7	nc igg	site5	38.9781
	C8	nc igg	site5	40.4442
	C9	nc igg	site5	36.9036
	C10	nc anti	site5	32.9974
	C11	nc anti	site5	32.8904
	C12	nc anti	site5	32.9076
	D1	s1 input	site5	32.0101
	D2	s1 input	site5	32.7448
	D3	s1 input	site5	33.1761
	D4	s1 igg	site5	Undetermined
	D5	s1 igg	site5	39.2203
	D6	s1 igg	site5	Undetermined
	D7	s1 anti	site5	33.2822
	D8	s1 anti	site5	33.3339
	D9	s1 anti	site5	33.3919
	D10	s2 input	site5	31.4023
	D11	s2 input	site5	32.0581
	D12	s2 input	site5	31.9404
	E1	s2 igg	site5	39.9605
	E2	s2 igg	site5	37.955
	E3	s2 igg	site5	Undetermined
	E4	s2 anti	site5	33.1104
	E5	s2 anti	site5	33.3358
	E6	s2 anti	site5	32.8856
	E7	nc input	site6	31.9082
	E8	nc input	site6	31.3422
	E9	nc input	site6	31.8043
	E10	nc igg	site6	Undetermined
	E11	nc igg	site6	Undetermined
	E12	nc igg	site6	Undetermined
	F1	nc anti	site6	32.6546
	F2	nc anti	site6	32.0617
	F3	nc anti	site6	32.1087
	F4	s1 input	site6	30.6997
	F5	s1 input	site6	30.4941
	F6	s1 input	site6	30.5194
	F7	s1 igg	site6	Undetermined
	F8	s1 igg	site6	Undetermined
	F9	s1 igg	site6	Undetermined
	F10	s1 anti	site6	31.4398
	F11	s1 anti	site6	30.9235
	F12	s1 anti	site6	30.4161
	G1	s2 input	site6	31.4968
	G2	s2 input	site6	31.936
	G3	s2 input	site6	32.131
	G4	s2 igg	site6	Undetermined
	G5	s2 igg	site6	Undetermined
	G6	s2 igg	site6	Undetermined
	G7	s2 anti	site6	32.7292
	G8	s2 anti	site6	32.8044
	G9	s2 anti	site6	32.3138
	Well	Sample Name	Target Name	Cт
	A1	nc input	site3	31.7522
	A2	nc input	site3	31.8886
	A3	nc input	site3	31.7931
	A4	nc igg	site3	Undetermined
	A5	nc igg	site3	Undetermined
	A6	nc igg	site3	Undetermined
	A7	nc anti	site3	32.5732
	A8	nc anti	site3	32.6611
	A9	nc anti	site3	32.707
	A10	s1 input	site3	31.4198
	A11	s1 input	site3	31.4211
	A12	s1 input	site3	31.8013
	B1	s1 igg	site3	Undetermined
	B2	s1 igg	site3	Undetermined
	B3	s1 igg	site3	Undetermined
	B4	s1 anti	site3	30.3348
	B5	s1 anti	site3	30.5676
	B6	s1 anti	site3	30.7857
	B7	s2 input	site3	30.5152
	B8	s2 input	site3	30.9551
	B9	s2 input	site3	30.7095
	B10	s2 igg	site3	39.8055
	B11	s2 igg	site3	Undetermined
	B12	s2 igg	site3	Undetermined
	C1	s2 anti	site3	29.79
	C2	s2 anti	site3	30.3465
	C3	s2 anti	site3	29.4809
Caki-1	Well	Sample Name	Target Name	Cт
	A1	c nc input	site1	31.8943
	A2	c nc input	site1	31.9056
	A3	c nc input	site1	31.6245
	A4	c nc igg	site1	Undetermined
	A5	c nc igg	site1	Undetermined
	A6	c nc igg	site1	Undetermined
	A7	c nc anti	site1	30.8232
	A8	c nc anti	site1	30.3649
	A9	c nc anti	site1	30.133
	A10	c s1 input	site1	32.6148
	A11	c s1 input	site1	32.992
	A12	c s1 input	site1	32.2485
	B1	c s1 igg	site1	Undetermined
	B2	c s1 igg	site1	35.4423
	B3	c s1 igg	site1	Undetermined
	B4	c s1 anti	site1	31.5637
	B5	c s1 anti	site1	31.7792
	B6	c s1 anti	site1	30.6778
	B7	c s2 input	site1	32.8873
	B8	c s2 input	site1	32.7717
	B9	c s2 input	site1	32.5223
	B10	c s2 igg	site1	Undetermined
	B11	c s2 igg	site1	Undetermined
	B12	c s2 igg	site1	Undetermined
	C1	c s2 anti	site1	31.5862
	C2	c s2 anti	site1	31.8714
	C3	c s2 anti	site1	31.1237
	C4	c nc input	site2	31.8297
	C5	c nc input	site2	31.5929
	C6	c nc input	site2	31.6634
	C7	c nc igg	site2	28.7777
	C8	c nc igg	site2	28.2466
	C9	c nc igg	site2	28.3074
	C10	c nc anti	site2	32.9109
	C11	c nc anti	site2	32.2172
	C12	c nc anti	site2	32.7888
	D1	c s1 input	site2	32.8313
	D2	c s1 input	site2	32.5546
	D3	c s1 input	site2	32.6905
	D4	c s1 igg	site2	38.9224
	D5	c s1 igg	site2	36.7971
	D6	c s1 igg	site2	Undetermined
	D7	c s1 anti	site2	33.2996
	D8	c s1 anti	site2	33.9601
	D9	c s1 anti	site2	33.0352
	D10	c s2 input	site2	31.0016
	D11	c s2 input	site2	30.702
	D12	c s2 input	site2	30.4407
	E1	c s2 igg	site2	Undetermined
	E2	c s2 igg	site2	35.0714
	E3	c s2 igg	site2	36.251
	E4	c s2 anti	site2	31.3123
	E5	c s2 anti	site2	31.637
	E6	c s2 anti	site2	30.9568
	E7	c nc input	site3	31.8932
	E8	c nc input	site3	31.7249
	E9	c nc input	site3	31.695
	E10	c nc igg	site3	37.341
	E11	c nc igg	site3	37.198
	E12	c nc igg	site3	36.3485
	F1	c nc anti	site3	33.3596
	F2	c nc anti	site3	33.5227
	F3	c nc anti	site3	32.8621
	F4	c s1 input	site3	32.1827
	F5	c s1 input	site3	32.8509
	F6	c s1 input	site3	32.2918
	F7	c s1 igg	site3	36.4309
	F8	c s1 igg	site3	35.5579
	F9	c s1 igg	site3	36.6309
	F10	c s1 anti	site3	31.8362
	F11	c s1 anti	site3	31.8173
	F12	c s1 anti	site3	31.68
	G1	c s2 input	site3	32.2451
	G2	c s2 input	site3	32.5697
	G3	c s2 input	site3	32.2351
	G4	c s2 igg	site3	33.9488
	G5	c s2 igg	site3	35.978
	G6	c s2 igg	site3	37.9768
	G7	c s2 anti	site3	31.1605
	G8	c s2 anti	site3	31.4859
	G9	c s2 anti	site3	31.3296
	Well	Sample Name	Target Name	Cт
	A1	nc input	site4	29.7216
	A2	nc input	site4	29.1685
	A3	nc input	site4	29.2663
	A4	nc igg	site4	Undetermined
	A5	nc igg	site4	Undetermined
	A6	nc igg	site4	Undetermined
	A7	nc anti	site4	31.0344
	A8	nc anti	site4	31.7859
	A9	nc anti	site4	31.4428
	A10	c s1 input	site4	31.7495
	A11	c s1 input	site4	31.5272
	A12	c s1 input	site4	31.703
	B1	c s1 igg	site4	Undetermined
	B2	c s1 igg	site4	Undetermined
	B3	c s1 igg	site4	Undetermined
	B4	c s1 anti	site4	33.5056
	B5	c s1 anti	site4	32.8448
	B6	c s1 anti	site4	33.3415
	B7	c s2 input	site4	30.0638
	B8	c s2 input	site4	30.9269
	B9	c s2 input	site4	30.534
	B10	c s2 igg	site4	Undetermined
	B11	c s2 igg	site4	Undetermined
	B12	c s2 igg	site4	Undetermined
	C1	c s2 anti	site4	31.904
	C2	c s2 anti	site4	31.7457
	C3	c s2 anti	site4	31.4018
	C4	nc input	site5	30.9659
	C5	nc input	site5	31.148
	C6	nc input	site5	31.4652
	C7	nc igg	site5	Undetermined
	C8	nc igg	site5	43.3214
	C9	nc igg	site5	Undetermined
	C10	nc anti	site5	33.2105
	C11	nc anti	site5	33.8579
	C12	nc anti	site5	33.3069
	D1	c s1 input	site5	31.8586
	D2	c s1 input	site5	32.7778
	D3	c s1 input	site5	31.8401
	D4	c s1 igg	site5	Undetermined
	D5	c s1 igg	site5	Undetermined
	D6	c s1 igg	site5	43.5414
	D7	c s1 anti	site5	34.1794
	D8	c s1 anti	site5	34.2615
	D9	c s1 anti	site5	34.2337
	D10	c s2 input	site5	32.3052
	D11	c s2 input	site5	32.9058
	D12	c s2 input	site5	32.7829
	E1	c s2 igg	site5	Undetermined
	E2	c s2 igg	site5	41.3703
	E3	c s2 igg	site5	Undetermined
	E4	c s2 anti	site5	34.2733
	E5	c s2 anti	site5	34.522
	E6	c s2 anti	site5	34.8685
	E7	nc input	site6	32.3164
	E8	nc input	site6	32.3138
	E9	nc input	site6	32.8776
	E10	nc igg	site6	Undetermined
	E11	nc igg	site6	Undetermined
	E12	nc igg	site6	Undetermined
	F1	nc anti	site6	32.9559
	F2	nc anti	site6	33.1383
	F3	nc anti	site6	32.6353
	F4	c s1 input	site6	33.1364
	F5	c s1 input	site6	33.2433
	F6	c s1 input	site6	33.252
	F7	c s1 igg	site6	Undetermined
	F8	c s1 igg	site6	Undetermined
	F9	c s1 igg	site6	Undetermined
	F10	c s1 anti	site6	33.6601
	F11	c s1 anti	site6	32.9283
	F12	c s1 anti	site6	33.3668
	G1	c s2 input	site6	31.6086
	G2	c s2 input	site6	31.1026
	G3	c s2 input	site6	31.3889
	G4	c s2 igg	site6	Undetermined
	G5	c s2 igg	site6	38.3003
	G6	c s2 igg	site6	Undetermined
	G7	c s2 anti	site6	31.9119
	G8	c s2 anti	site6	31.1807
	G9	c s2 anti	site6	31.0933
	Well	Sample Name	Target Name	Cт
	A1	c nc input	site3	32.6684
	A2	c nc input	site3	33.0617
	A3	c nc input	site3	32.3398
	A4	c nc igg	site3	Undetermined
	A5	c nc igg	site3	Undetermined
	A6	c nc igg	site3	Undetermined
	A7	c nc anti	site3	34.9741
	A8	c nc anti	site3	35.315
	A9	c nc anti	site3	34.0774
	A10	c s1 input	site3	32.859
	A11	c s1 input	site3	33.1288
	A12	c s1 input	site3	33.2647
	B1	c s1 igg	site3	Undetermined
	B2	c s1 igg	site3	Undetermined
	B3	c s1 igg	site3	Undetermined
	B4	c s1 anti	site3	32.4832
	B5	c s1 anti	site3	33.9293
	B6	c s1 anti	site3	33.4455
	B7	c s2 input	site3	32.9533
	B8	c s2 input	site3	32.396
	B9	c s2 input	site3	32.5207
	B10	c s2 igg	site3	Undetermined
	B11	c s2 igg	site3	Undetermined
	B12	c s2 igg	site3	Undetermined
	C1	c s2 anti	site3	31.9863
	C2	c s2 anti	site3	31.5284
	C3	c s2 anti	site3	31.9614

## Sheet: siFTO PDK1
Well	Fluor	Target	Content	Sample	Cq
A01	SYBR	act	Unkn	7n	14.5406
A02	SYBR	act	Unkn	7n	14.5441
A03	SYBR	act	Unkn	7n	14.8919
A04	SYBR	act	Unkn	7s	14.5896
A05	SYBR	act	Unkn	7s	14.8212
A06	SYBR	act	Unkn	7s	14.6656
A07	SYBR	act	Unkn	cn	15.9065
A08	SYBR	act	Unkn	cn	16.4533
A09	SYBR	act	Unkn	cn	15.765
A10	SYBR	act	Unkn	cs	17.735
A11	SYBR	act	Unkn	cs	17.7668
A12	SYBR	act	Unkn	cs	17.56
C01	SYBR	pdk	Unkn	7n	23.1322
C02	SYBR	pdk	Unkn	7n	23.18
C03	SYBR	pdk	Unkn	7n	23.3205
C04	SYBR	pdk	Unkn	7s	23.6662
C05	SYBR	pdk	Unkn	7s	23.7652
C06	SYBR	pdk	Unkn	7s	23.503
C07	SYBR	pdk	Unkn	cn	24.3017
C08	SYBR	pdk	Unkn	cn	24.5875
C09	SYBR	pdk	Unkn	cn	24.2671
C10	SYBR	pdk	Unkn	cs	27.1316
C11	SYBR	pdk	Unkn	cs	27.0786
C12	SYBR	pdk	Unkn	cs	27.0003

## Sheet: oeYTHDF2
Well	Fluor	Target	Content	Sample	Cq
A01	SYBR	act	Unkn	786yn	17.337
A02	SYBR	act	Unkn	786yn	16.4199
A03	SYBR	act	Unkn	786yn	16.8974
A04	SYBR	act	Unkn	786yo	17.0596
A05	SYBR	act	Unkn	786yo	17.3751
A06	SYBR	act	Unkn	786yo	17.1009
A07	SYBR	act	Unkn	cayn	16.1921
A08	SYBR	act	Unkn	cayn	16.1626
A09	SYBR	act	Unkn	cayn	15.8619
A10	SYBR	act	Unkn	cayo	16.0647
A11	SYBR	act	Unkn	cayo	16.2199
A12	SYBR	act	Unkn	cayo	16.575
C01	SYBR	y2	Unkn	786yn	22.5209
C02	SYBR	y2	Unkn	786yn	22.2549
C03	SYBR	y2	Unkn	786yn	22.157
C04	SYBR	y2	Unkn	786yo	21.0087
C05	SYBR	y2	Unkn	786yo	20.7899
C06	SYBR	y2	Unkn	786yo	20.7251
C07	SYBR	y2	Unkn	cayn	22.7071
C08	SYBR	y2	Unkn	cayn	22.8822
C09	SYBR	y2	Unkn	cayn	22.522
C10	SYBR	y2	Unkn	cayo	19.4017
C11	SYBR	y2	Unkn	cayo	19.4907
C12	SYBR	y2	Unkn	cayo	19.5093

## Sheet: RIP
786-O	Well	Fluor	Target	Content	Sample	Cq
	A01	SYBR	PDK	Unkn	INPUT Y	26.4793
	A02	SYBR	PDK	Unkn	INPUT Y	26.1789
	A03	SYBR	PDK	Unkn	INPUT Y	26.523
	A04	SYBR	PDK	Unkn	IgG Y	35.21
	A05	SYBR	PDK	Unkn	IgG Y	35.6523
	A06	SYBR	PDK	Unkn	IgG Y	35.34
	A07	SYBR	PDK	Unkn	Y	29.0111
	A08	SYBR	PDK	Unkn	Y	28.6185
	A09	SYBR	PDK	Unkn	Y	28.7409
Caki-1	Well	Fluor	Target	Content	Sample	Cq
	A01	SYBR	PDK	Unkn	INPUT Y	29.2537
	A02	SYBR	PDK	Unkn	INPUT Y	29.1142
	A03	SYBR	PDK	Unkn	INPUT Y	29.0413
	A04	SYBR	PDK	Unkn	IgG Y	Undetermined
	A05	SYBR	PDK	Unkn	IgG Y	Undetermined
	A06	SYBR	PDK	Unkn	IgG Y	Undetermined
	A07	SYBR	PDK	Unkn	Y	30.5983
	A08	SYBR	PDK	Unkn	Y	30.6911
	A09	SYBR	PDK	Unkn	Y	30.4222

## Sheet: oeYTHDF2 PDK1
Well	Fluor	Target	Content	Sample	Cq
D01	SYBR	ACT	Unkn	7N	16.2634
D02	SYBR	ACT	Unkn	7N	16.2692
D03	SYBR	ACT	Unkn	7N	16.1315
D04	SYBR	ACT	Unkn	7O	16.1452
D05	SYBR	ACT	Unkn	7O	16.1435
D06	SYBR	ACT	Unkn	7O	16.173
D07	SYBR	ACT	Unkn	CN	18.1158
D08	SYBR	ACT	Unkn	CN	18.0319
D09	SYBR	ACT	Unkn	CN	17.6673
D10	SYBR	ACT	Unkn	CO	18.2348
D11	SYBR	ACT	Unkn	CO	18.1034
D12	SYBR	ACT	Unkn	CO	17.9732
F01	SYBR	PD	Unkn	7N	24.3874
F02	SYBR	PD	Unkn	7N	24.8238
F03	SYBR	PD	Unkn	7N	24.339
F04	SYBR	PD	Unkn	7O	24.9997
F05	SYBR	PD	Unkn	7O	25.329
F06	SYBR	PD	Unkn	7O	24.7629
F07	SYBR	PD	Unkn	CN	24.2655
F08	SYBR	PD	Unkn	CN	24.0425
F09	SYBR	PD	Unkn	CN	23.9249
F10	SYBR	PD	Unkn	CO	25.0205
F11	SYBR	PD	Unkn	CO	24.9589
F12	SYBR	PD	Unkn	CO	24.794

## Sheet: RNA stability
786-O	Well	Fluor	Target	Content	Sample	Cq
	A01	SYBR	ACT	Unkn	N0	17.4428
	A02	SYBR	ACT	Unkn	N0	17.4577
	A03	SYBR	ACT	Unkn	N0	17.3954
	A04	SYBR	ACT	Unkn	N2	17.7117
	A05	SYBR	ACT	Unkn	N2	17.7486
	A06	SYBR	ACT	Unkn	N2	17.6317
	A07	SYBR	ACT	Unkn	N4	17.5341
	A08	SYBR	ACT	Unkn	N4	17.508
	A09	SYBR	ACT	Unkn	N4	17.5751
	B01	SYBR	PDK	Unkn	N0	25.1745
	B02	SYBR	PDK	Unkn	N0	25.1734
	B03	SYBR	PDK	Unkn	N0	25.0171
	B04	SYBR	PDK	Unkn	N2	25.7049
	B05	SYBR	PDK	Unkn	N2	25.6396
	B06	SYBR	PDK	Unkn	N2	25.5131
	B07	SYBR	PDK	Unkn	N4	25.6968
	B08	SYBR	PDK	Unkn	N4	25.787
	B09	SYBR	PDK	Unkn	N4	25.6353
	C01	SYBR	ACT	Unkn	O0	18.6145
	C02	SYBR	ACT	Unkn	O0	18.5976
	C03	SYBR	ACT	Unkn	O0	18.5051
	C04	SYBR	ACT	Unkn	O2	18.7977
	C05	SYBR	ACT	Unkn	O2	18.5809
	C06	SYBR	ACT	Unkn	O2	19.005
	C07	SYBR	ACT	Unkn	O4	17.9409
	C08	SYBR	ACT	Unkn	O4	17.9667
	C09	SYBR	ACT	Unkn	O4	17.8735
	D01	SYBR	PDK	Unkn	O0	25.6988
	D02	SYBR	PDK	Unkn	O0	25.6501
	D03	SYBR	PDK	Unkn	O0	25.7012
	D04	SYBR	PDK	Unkn	O2	26.3393
	D05	SYBR	PDK	Unkn	O2	26.0999
	D06	SYBR	PDK	Unkn	O2	26.5436
	D07	SYBR	PDK	Unkn	O4	26.1846
	D08	SYBR	PDK	Unkn	O4	26.2119
	D09	SYBR	PDK	Unkn	O4	26.2803
Caki-1	Well	Fluor	Target	Content	Sample	Cq
	A01	SYBR	act	Unkn	n0	17.4095
	A02	SYBR	act	Unkn	n0	17.1372
	A03	SYBR	act	Unkn	n0	17.1728
	A04	SYBR	act	Unkn	n2	18.0103
	A05	SYBR	act	Unkn	n2	18.2008
	A06	SYBR	act	Unkn	n2	18.0305
	A07	SYBR	act	Unkn	n4	19.1126
	A08	SYBR	act	Unkn	n4	19.0829
	A09	SYBR	act	Unkn	n4	18.9146
	B01	SYBR	pdk	Unkn	n0	25.3219
	B02	SYBR	pdk	Unkn	n0	25.106
	B03	SYBR	pdk	Unkn	n0	25.3058
	B04	SYBR	pdk	Unkn	n2	26.1577
	B05	SYBR	pdk	Unkn	n2	26.3095
	B06	SYBR	pdk	Unkn	n2	26.3117
	B07	SYBR	pdk	Unkn	n4	27.7417
	B08	SYBR	pdk	Unkn	n4	27.5166
	B09	SYBR	pdk	Unkn	n4	27.6815
	C01	SYBR	act	Unkn	O0	21.0934
	C02	SYBR	act	Unkn	O0	21.0678
	C03	SYBR	act	Unkn	O0	20.8111
	C04	SYBR	act	Unkn	O2	24.0121
	C05	SYBR	act	Unkn	O2	23.9498
	C06	SYBR	act	Unkn	O2	24.2789
	C07	SYBR	act	Unkn	O4	18.2014
	C08	SYBR	act	Unkn	O4	18.1919
	C09	SYBR	act	Unkn	O4	18.3263
	D01	SYBR	pdk	Unkn	O0	28.1108
	D02	SYBR	pdk	Unkn	O0	28.1573
	D03	SYBR	pdk	Unkn	O0	27.6951
	D04	SYBR	pdk	Unkn	O2	31.3144
	D05	SYBR	pdk	Unkn	O2	31.5424
	D06	SYBR	pdk	Unkn	O2	31.628
	D07	SYBR	pdk	Unkn	O4	26.4092
	D08	SYBR	pdk	Unkn	O4	26.742
	D09	SYBR	pdk	Unkn	O4	26.4197

[truncated: 2 more sheets: siPDK1, potential reader]
