# Supplementary material for: FTO promotes clear cell renal cell carcinoma progression via upregulation of PDK1 through an m6A dependent pathway
Source: Cell Death Discov. 2022 Aug 12;8:356. doi: 10.1038/s41420-022-01151-w (PMC9374762; doi:10.1038/s41420-022-01151-w)
Supplement: Supplementary file 19 — WB densities [file 41420_2022_1151_MOESM19_ESM.xlsx]

## Sheet: FTO and PDK1 expression in cell
	Density
	HK-2	786-O	Caki-1	ACHN
FTO	39564	79246	75343	66635
GAPDH	93566	110935	100215	108248
FTO	60418	101459	97152	94875
GAPDH	79107	71544	76206	79484
FTO	40655	79410	74351	84415
GAPDH	75264	74236	68893	71440
	HK-2	786-O	Caki-1	ACHN
PDK1	39178	163765	104860	97905
GAPDH	100283	111298	109329	128015
PDK1	89215	274451	177001	146009
GAPDH	154456	142945	137105	153869
PDK1	83659	193578	149901	155206
GAPDH	123391	101115	111537	148457

## Sheet: siFTO
	Density				Density
	786-O				Caki-1
	NC	siFTO			NC	siFTO
FTO	117187	26226			99698	37934
GAPDH	121366	108087			135500	141481
FTO	164443	54793			228668	60767
GAPDH	195698	170117			144418	121075
FTO	149598	49525			180981	75511
GAPDH	176436	178186			131603	138944
FTO	127154	46595			176419	62220
GAPDH	168433	177632			139114	141605
p-AKT	234197	163022			166494	82990
AKT	242721	248077			184021	162093
CDK4	97317	41927			111247	77885
CCND1	213848	129030			167216	86340
GAPDH	153907	141109			159232	151286
p-AKT	116538	62453			146529	87562
AKT	290700	284308			178605	171133
CDK4	106563	58964			143728	59305
CCND1	189926	114367			82094	26942
GAPDH	147496	154405			178432	161723
p-AKT	132404	63361			132339	79570
AKT	270831	257535			175236	175501
CDK4	103743	57724			125394	59410
CCND1	163503	88490			66646	33296
GAPDH	163645	161203			189847	181713
p-AKT	134019	78072			123681	70244
AKT	275708	307394			164852	165677
CDK4	103675	50489			124705	57265
CCND1	186411	85834			73838	30368
GAPDH	165545	169784			166133	177234
N-cadherin	110421	68531			89715	45441
E-cadherin	32351	50201			33492	57539
MMP9	221772	127930			149459	96925
MMP2	181986	109274			66182	37316
SNAIL	74145	36970			188724	108461
GAPDH	104061	103760			149902	145830
N-cadherin	237526	108316			166123	54096
E-cadherin	109297	174773			60307	120205
MMP9	201485	102192			85391	44267
MMP2	111749	34807			117721	48047
SNAIL	155657	71552			210231	90405
GAPDH	160913	152983			145270	152426
N-cadherin	210380	137710			134270	46020
E-cadherin	116441	184721			66370	141909
MMP9	121732	69962			124408	60083
MMP2	95167	35058			127441	38787
SNAIL	166462	78349			132559	73211
GAPDH	163572	154918			148722	163129
N-cadherin	171835	62316			140867	86622
E-cadherin	104417	195957			47677	133488
MMP9	141928	63340			107878	49946
MMP2	101962	36760			75820	26844
SNAIL	162888	63040			95627	63501
GAPDH	165896	175192			140297	169002
PDK1	157696	96934			95461	61694
GAPDH	141866	145929			237900	242687
PDK1	112963	67345			82896	50484
GAPDH	222429	225343			308013	295017
PDK1	82427	47163			67985	31704
GAPDH	233464	215812			251527	246593
PDK1	105601	53502			80522	51781
GAPDH	163745	198182			208722	216536

## Sheet: oeYTHDF2
	Density				Density
	786-O				Caki-1
	NC	oeYTHDF2			NC	oeYTHDF2
YTHDF2	59947	88030			59141	95480
GAPDH	224756	236758			192767	149291
YTHDF2	64990	120875			88112	170686
GAPDH	120040	98307			142697	150610
YTHDF2	33313	106475			86767	162856
GAPDH	94638	123856			139096	121870
YTHDF2	37816	137452			75880	163765
GAPDH	143994	135982			143709	149882
p-AKT	151666	106316			102807	77209
AKT	242509	248727			204262	215537
CDK4	77190	58531			134056	73483
GAPDH	157512	182063			173688	179608
p-AKT	124246	48524			89338	57512
AKT	198195	188211			148984	153049
CDK4	79067	48614			111731	67691
GAPDH	157631	140963			134891	145361
p-AKT	103425	49474			92511	53981
AKT	192311	190021			145617	138446
CDK4	83744	54869			123117	47427
GAPDH	156139	153046			155823	174814
p-AKT	106625	23103			95191	44896
AKT	182777	168216			153323	159063
CDK4	80667	49491			106130	47630
GAPDH	136410	150649			166265	184240
N-cadherin	101581	75979			233410	112715
E-cadherin	68548	143195			57004	131571
MMP9	94176	60185			192689	73226
VIMENTIN	150446	71833			86609	59671
SNAIL	173743	68604			210947	86047
GAPDH	163486	173404			122205	132410
N-cadherin	226017	132114			186678	103852
E-cadherin	46075	94695			81600	113284
MMP9	139849	72412			99764	50468
VIMENTIN	150513	85379			286819	131227
SNAIL	141055	70415			101649	57683
GAPDH	708500	719121			167976	147069
N-cadherin	114953	59008			177429	98305
E-cadherin	57061	93568			80363	122705
MMP9	122892	62392			132620	71755
VIMENTIN	131422	79349			256336	143512
SNAIL	138025	73243			112337	44809
GAPDH	722642	647481			112219	112555
N-cadherin	127117	85462			121970	50053
E-cadherin	43026	90997			73814	136688
MMP9	120486	56570			175778	85938
VIMENTIN	127436	83310			241863	118160
SNAIL	144854	76700			99822	34676
GAPDH	490827	484723			125791	161283
PDK1	196638	109085			158266	73728
GAPDH	170679	169083			132428	139135
PDK1	181371	94848			120665	68225
GAPDH	904216	1003139			557553	586725
PDK1	124982	61690			96744	57069
GAPDH	912396	947516			556049	557815
PDK1	172091	90046			95370	44742
GAPDH	871083	936007			580195	713003

## Sheet: siPDK1
	Density				Density
	786-O				Caki-1
	NC	siPDK1			NC	siPDK1
PDK1	105239	54705			190800	71033
GAPDH	169933	172571			213716	199334
PDK1	162939	82856			171510	74506
GAPDH	345937	310087			206211	174240
PDK1	136012	67464			133450	58825
GAPDH	283268	267048			130937	143979
PDK1	111006	44821			124759	77741
GAPDH	216948	210090			154518	217842
p-AKT	141590	80143			166755	88840
AKT	168877	150838			301334	295361
CDK4	123333	69234			74468	47361
GAPDH	349486	307861			220283	267042
p-AKT	111319	48778			89292	49582
AKT	132927	130785			150639	150042
CDK4	118993	24019			93163	56996
GAPDH	156275	167755			201737	200119
p-AKT	116886	57969			97507	57710
AKT	134148	135420			141323	148838
CDK4	85273	32131			83815	49890
GAPDH	152187	148849			171913	165820
p-AKT	151514	74828			103730	56409
AKT	127697	126446			148824	149606
CDK4	55171	24367			74382	32152
GAPDH	165228	163403			173438	177877
N-cadherin	116679	63935			151381	90451
E-cadherin	69492	111040			144844	241740
MMP9	166010	105284			219924	145898
GAPDH	147534	134976			181967	171606
N-cadherin	194591	112964			144931	86766
E-cadherin	78293	157395			102493	192150
MMP9	152277	72568			149426	89602
GAPDH	151753	139189			193994	183688
N-cadherin	137665	74245			190326	88468
E-cadherin	70904	128412			104560	212999
MMP9	130225	69688			156058	71925
GAPDH	135158	156159			174010	174839
N-cadherin	189541	96687			209361	137232
E-cadherin	87996	171944			111990	197164
MMP9	190992	135506			171695	89928
GAPDH	179203	186316			173898	183900

## Sheet: shFTO
	Density					Density
	786-O					Caki-1
	NC	shFTO-1	shFTO-2			NC	shFTO-1	shFTO-2
FTO	341543	102291	53841			294402	74074	40741
GAPDH	349945	353038	414136			367262	395673	437067
FTO	137709	32120	26153			92997	48084	46846
GAPDH	126847	126300	174307			145814	147954	180278
FTO	129889	56279	53014			90681	29422	28142
GAPDH	110415	109679	116832			141910	137310	141463

## Sheet: rescue
	Density							Density
	pNull+NC	pFTO+NC	pNull+siPDK1	pFTO+siPDK1				NC+NC	siYTHDF2+NC	siPDK1+NC	siYTHDF2+siPDK1
FTO	27475	109167	23900	137073			YTHDF2	86891	45140	93304	39986
PDK1	118374	173612	57321	155723			PDK1	80081	122525	42485	86525
GAPDH	139257	156463	157452	139335			GAPDH	166517	171915	140990	161265
FTO	28873	92675	38015	97468			YTHDF2	174004	87813	162900	74147
PDK1	179490	280402	105970	186157			PDK1	187625	314064	112887	188183
GAPDH	192098	189881	167042	181987			GAPDH	200779	165371	161672	196723
FTO	62672	161480	75988	154058			YTHDF2	178633	96551	178662	112133
PDK1	169183	235737	94233	165868			PDK1	130927	287311	79855	156524
GAPDH	125831	131968	142680	134786			GAPDH	140545	145808	133388	136930
